# Supplementary material for: Fabrication of Orange Fluorescent Boron-Doped Graphene Quantum Dots for Al3+ Ion Detection
Source: Molecules. 2022 Oct 10;27(19):6771. doi: 10.3390/molecules27196771 (PMC9573639; doi:10.3390/molecules27196771)
Supplement: Supplementary file 1 [file molecules-27-06771-s001.zip]

Archive with 1 entries (1 files):
- molecules-1913777-supplementary.pdf
